# Supplementary material for: Respiratory Tract Cancer Incidences across Industry Groups: A Nationwide Cohort Study with More Than 70 Million Person-Years of Follow-Up
Source: Cancers (Basel). 2022 Oct 25;14(21):5219. doi: 10.3390/cancers14215219 (PMC9658191; doi:10.3390/cancers14215219)
Supplement: Supplementary file 1 [file cancers-14-05219-s001.zip]

Archive with 1 entries (1 files):
- cancers-1947815-supplementary.pdf
